# Supplementary material for: Pharmacological Activity of Honeybush (Cyclopia intermedia) in Boar Spermatozoa during Semen Storage and under Oxidative Stress
Source: Animals (Basel). 2020 Mar 10;10(3):463. doi: 10.3390/ani10030463 (PMC7142635; doi:10.3390/ani10030463)
Supplement: Supplementary file 1 [file animals-10-00463-s001.zip]

Archive with 1 entries (1 files):
- animals-680310-supplementary.xlsx
