# Supplementary material for: Pharmacological Activity of Honeybush (Cyclopia intermedia) in Boar Spermatozoa during Semen Storage and under Oxidative Stress
Source: Animals (Basel). 2020 Mar 10;10(3):463. doi: 10.3390/ani10030463 (PMC7142635; doi:10.3390/ani10030463)
Supplement: Supplementary file 1 [file animals-10-00463-s001.zip › animals-680310-supplementary.xlsx]

## Sheet: semen storage
replicate	time	treatment	TM	ALH	BCF	LIN	STR	VAP	VCL	VSL	active mitochondria	NAR	membrane integrity
1	0h	CTR	89.3795	3.90755	13.8121	30.8876	58.6824	57.6544	111.923	32.9567	39	87.5	72
1	2h	CTR	86.2147	3.69741	13.9233	40.3778	72.1512	56.1069	101	40.4258	63	86	70.5
1	2h	HB1	86.6603	3.84417	14.2128	41.2717	71.0104	56.1719	99.7445	40.388	45.5	90	61
1	2h	HB2	87.6155	3.75515	14.3217	38.9827	68.7312	55.8057	100.033	38.3641	51.5	93.5	70.5
1	2h	HB3	92.922	4.2581	13.8835	32.8748	60.3238	62.9721	116.22	38.1851	58	92	65
1	2h	HB4	91.2097	4.09469	13.9136	33.5329	60.9373	61.1088	113.986	37.4686	56.5	87.5	59
1	48h	CTR	77.4799	4.39017	13.3929	40.4165	73.6151	63.4424	117.242	46.2613	49.5	88.5	48.5
1	48h	HB1	84.7966	5.27291	13.188	33.2769	63.8719	74.3472	144.166	46.622	52.5	87	64.5
1	48h	HB2	87.1981	5.00883	13.1579	34.3656	64.918	72.5831	139.846	47.1264	58	90.5	74
1	48h	HB3	83.8776	5.05752	12.8098	33.7284	64.9399	72.0438	143.866	45.0986	57.5	88.5	56
1	48h	HB4	84.1695	5.34568	13.1189	32.1224	60.4345	75.6103	143.358	46.1656	46.5	86	66.5
1	120h	CTR	66.9154	4.13109	13.7317	42.6479	78.1646	58.1897	108.445	46.1157	42	82	57
1	120h	HB1	79.8947	5.19707	12.7099	37.4655	72.3899	70.5829	138.829	51.8161	35.5	85	65
1	120h	HB2	77.6882	4.82838	12.6489	36.0494	70.5107	68.5378	136.603	48.6525	44.5	89	64
1	120h	HB3	80.9976	4.98711	12.5795	36.7245	70.1086	70.7543	139.679	49.7017	58.5	86	63
1	120h	HB4	81.0722	5.14715	12.4894	32.5953	64.8581	72.1056	147.053	46.5108	50.5	86.5	57
2	0h	CTR	91.8893	3.37954	13.4948	36.112	67.4312	50.0984	94.9748	33.861	44	93	71.5
2	2h	CTR	90.7109	3.34037	14.0039	38.5157	69.4262	49.4228	90.6334	34.128	55	92.5	73.5
2	2h	HB1	93.1754	3.44063	14.0377	41.0037	72.9143	50.4495	91.6264	36.8552	60	91.5	59.5
2	2h	HB2	89.3486	3.53354	14.3095	38.6356	69.041	52.7653	95.6191	36.6015	66.5	89	73
2	2h	HB3	88.3792	3.46368	14.1561	38.0758	69.8722	51.6922	95.2004	35.9643	51	92	84.5
2	2h	HB4	90.2311	3.49779	14.248	40.6989	71.8517	52.1902	93.8168	37.2354	60	90.5	72
2	48h	CTR	91.0828	4.50016	13.7201	39.389	73.5396	65.0457	124.903	48.0115	52.5	89.5	65.5
2	48h	HB1	92.4319	4.2466	13.9553	36.813	69.8982	63.7487	121.637	45.4663	43.5	90	73
2	48h	HB2	92.0038	4.46445	14.0715	38.1777	69.8545	66.3977	123.206	47.5462	58.5	88	71
2	48h	HB3	92.4546	4.33684	13.4072	34.9064	67.287	64.486	123.233	43.7105	56	92	70
2	48h	HB4	92.062	4.11379	13.6448	38.9546	72.1453	59.0849	111.402	42.8164	53.5	88.5	71.5
2	120h	CTR	80.2644	4.17578	13.4325	43.6226	79.0433	55.9302	104.932	45.2648	38.5	88.5	62
2	120h	HB1	88.7324	4.56293	12.9346	38.976	74.9739	62.6757	123.415	48.1358	56.5	86	62.5
2	120h	HB2	90.1158	4.42225	13.3932	39.6109	74.3725	61.3463	116.61	46.9964	44	87.5	67.5
2	120h	HB3	87.6368	4.67958	13.3938	39.9927	75.2013	65.5084	124.48	50.6136	51	90	53.5
2	120h	HB4	87.8846	4.27757	14.7299	47.1728	79.7646	63.5827	109.878	52.9626	51	87	61.5
3	0h	CTR	88.4657	4.45381	14.4319	36.0846	60.7899	69.7561	124	41.4732	35	92.5	71.5
3	2h	CTR	87.5502	4.20239	15.4201	45.2439	73.8968	67.1565	112.697	49.1741	41	92.5	68.5
3	2h	HB1	82.7637	4.95961	13.856	37.074	60.3541	70.5174	117.811	43.882	49.5	88.5	72
3	2h	HB2	90.8458	4.75112	15.1807	37.5598	61.4857	77.4746	132.324	48.1068	45	88	71
3	2h	HB3	85.7409	5.83366	13.0504	35.2791	57.6229	70.7028	119.315	41.2304	47	89.5	76
3	2h	HB4	91.2067	4.55953	15.0071	39.7195	65.2264	74.0053	124.936	48.1184	37	90.5	69.5
3	48h	CTR	82.2558	4.89961	14.4402	43.7788	73.0911	78.2498	136.495	57.036	52.5	85.5	60.5
3	48h	HB1	84.6433	4.80174	14.7102	43.7035	74.5772	73.6355	131.094	53.884	51.5	86.5	57
3	48h	HB2	87.6853	4.66025	14.8609	46.7307	78.255	72.781	126.663	55.701	48	91	51
3	48h	HB3	82.5996	5.28462	13.7645	42.1221	72.7239	79.3	143.115	57.6051	58	92	55
3	48h	HB4	89.5459	5.27843	13.8407	40.4487	70.1985	79.8491	145.619	56.0673	46.5	86.5	58
3	120h	CTR	74.6424	4.65053	14.5496	49.2326	86.703	69.1866	124.398	60.4651	47	87.5	50
3	120h	HB1	69.5597	4.47243	13.971	46.7274	85.4963	63.9128	119.702	54.5861	47	83.5	56.5
3	120h	HB2	70.2396	4.65327	13.9798	47.3324	84.3484	68.9054	125.639	58.868	36.5	86	53
3	120h	HB3	83.0409	5.017	13.1101	44.6106	82.5095	71.2921	135.095	59.3837	54.5	89	65.5
3	120h	HB4	76.8778	5.17063	12.8701	42.9443	79.7308	73.2003	142.147	59.14	46	85.5	55.5
4	0h	CTR	82.3454	3.41988	14.5262	37.2167	66.9266	53.8188	98.5381	33.7345	38.5	91	74
4	2h	CTR	86.9231	3.00505	13.9706	36.52	68.7982	46.8703	88.5033	32.7848	42	89.5	63
4	2h	HB1	86.4	3.01079	14.0022	36.7703	70.3729	45.3358	87.6976	31.5928	46.5	88	68.5
4	2h	HB2	84.3333	3.26334	14.3188	39.775	72.2107	49.2347	90.4719	35.3249	40	90	70
4	2h	HB3	85.1254	3.10519	14.2169	33.7111	62.7037	48.49	91.177	29.6853	39.5	90	70
4	2h	HB4	79.3893	3.85142	13.3231	41.0678	71.7161	44.8857	82.0256	32.4199	48	87	75
4	48h	CTR	85.3377	3.6146	14.4179	40.3918	70.6461	53.7883	99.1611	37.3725	43.5	86.5	66
4	48h	HB1	88.1072	3.84174	13.8081	40.9237	74.0767	57.0541	107.38	42.0422	50.5	90.5	68
4	48h	HB2	89.8406	3.69639	13.5798	41.6823	75.4299	54.7737	101.465	41.5148	51.5	90.5	58
4	48h	HB3	83.0018	3.52868	14.423	39.6442	70.2335	52.6949	96.4829	38.2647	43	87.5	58
4	48h	HB4	81.1518	3.87666	14.1185	38.4037	69.4445	58.8589	109.112	40.7971	37.5	91.5	61
4	120h	CTR	78.3362	3.5949	13.3907	38.4242	72.6057	48.4837	97.2387	36.3546	46.5	83	59
4	120h	HB1	79.2453	3.77283	14.5358	46.129	82.5924	54.2344	99.5421	46.269	63	81.5	58
4	120h	HB2	77.7164	3.60259	13.5366	40.3762	75.3269	50.7727	99.203	39.6248	54.5	82.5	61.5
4	120h	HB3	80.397	3.93566	13.557	40.7408	72.8914	57.9516	107.319	43.5064	53	83.5	53
4	120h	HB4	81.7531	4.57912	13.2237	42.5591	75.59	49.6065	91.9225	39.2084	61	83.5	68
5	0h	CTR	92.6708	3.46774	13.834	32.9721	62.4329	52.0512	99.3432	31.3925	38.5	93	72.5
5	2h	CTR	89.8327	3.91325	14.5703	47.4979	79.5568	58.1805	98.8413	46.1925	53.5	90	64
5	2h	HB1	93.0818	4.22229	14.5742	40.8771	70.6147	64.0604	112.297	45.0737	50	93	63.5
5	2h	HB2	92.8571	4.01493	14.186	43.5846	74.6965	59.608	105.053	44.7974	59	92.5	64.5
5	2h	HB3	92.9708	3.82562	14.8636	38.0417	65.7489	59.0697	104.017	39.3647	52.5	92	68
5	2h	HB4	92.7778	4.06569	14.4438	39.1975	68.1926	61.7321	108.778	42.9723	56.5	89	71
5	48h	CTR	86.5815	4.23786	15.0341	47.0513	78.5902	66.8473	115.663	53.3126	56.5	88	65.5
5	48h	HB1	92.518	4.75415	14.6908	45.4854	76.7469	73.5634	129.267	57.322	64	90	63.5
5	48h	HB2	93.7037	5.0497	13.8142	40.3516	71.8006	74.1689	138.039	54.982	60	91.5	69.5
5	48h	HB3	91.601	4.98362	14.2045	40.6641	72.5058	73.9234	139.461	55.0436	57	92.5	65
5	48h	HB4	95.9866	4.63115	13.6177	38.4411	69.928	66.4508	125.783	48.2059	49	91.5	71
5	120h	CTR	76.9857	5.06466	12.9543	51.9326	86.2557	51.3585	87.8884	45.7825	39.5	85	55
5	120h	HB1	80.8349	4.26784	13.893	51.6823	85.4296	61.0765	103.654	53.1715	45.5	82	63
5	120h	HB2	89.9536	4.70617	14.1688	49.8856	84.0247	69.4769	120.608	60.182	45	85	61
5	120h	HB3	87.931	4.76066	14.3538	47.7306	81.3425	69.0017	121.347	58.6501	43	90	61
5	120h	HB4	85.5046	5.30388	12.8907	40.3894	73.6363	72.0161	136.724	54.9932	42	89	58

## Sheet: oxidative stress
replicate	treatment	time	TM	ALH	BCF	LIN	STR	VAP	VCL	VSL	active mitochondria	NAR	membrane integrity	lipid peroxidation (MDA)
1	CTR	0h	89.3795	3.90755	13.8121	30.8876	58.6824	57.6544	111.923	32.9567	39	87.5	72	0.71991
1	CTR	4h	89.8438	3.77938	14.1867	40.0287	69.7783	53.3376	96.7924	37.2478	63.5	92.5	68	0.119985
1	CTR-ox	4h	58.3333	2.01957	17.7667	74.6506	94.6364	34.6961	43.5744	33.0991	58.5	88.5	70.5	9.26884
1	HB1	4h	54.9296	2.2481	18.2376	74.2201	94.4355	37.7678	47.4029	36.088	63	92	70	8.36895
1	HB2	4h	67.8273	2.46733	17.4644	72.4616	93.3684	42.176	53.9232	39.8411	69.5	93	72.5	8.21897
1	HB3	4h	71.0583	2.58391	17.8845	73.1387	93.5865	43.4418	55.0922	41.2736	56.5	91	74	8.06899
1	HB4	4h	71.7803	2.48339	17.7684	71.9861	93.7964	41.3667	53.9274	39.2005	63	94	76.5	7.76903
2	CTR	0h	91.8893	3.37954	13.4948	36.112	67.4312	50.0984	94.9748	33.861	44	93	71.5	0.71991
2	CTR	4h	92.2559	3.51979	13.654	38.5045	69.6357	50.5879	93.6387	34.9511	53	86.5	69	0.569929
2	CTR-ox	4h	59.8876	1.87063	17.0676	68.765	94.5693	29.6237	40.4843	28.1788	65	88.5	73	7.46907
2	HB1	4h	64.6586	1.94857	17.9364	72.1869	94.5607	32.6284	42.6484	31.071	69.5	94	73.5	8.66892
2	HB2	4h	77.3109	2.07966	18.8272	75.9121	94.6727	36.2908	45.2961	34.649	75	92.5	74	7.46907
2	HB3	4h	75.1434	2.29533	18.1084	74.617	94.9634	37.9432	47.9357	36.3824	59.5	92.5	71.5	7.61905
2	HB4	4h	61.8224	2.09598	18.29	75.3454	95.3478	34.4591	42.9757	33.0427	70.5	86	73.5	8.21897
3	CTR	0h	88.4657	4.45381	14.4319	36.0846	60.7899	69.7561	124	41.4732	35	92.5	71.5	1.01875
3	CTR	4h	86.847	4.68544	14.6723	38.0244	62.954	72.779	127.328	45.7024	51.5	87.5	70.5	0.853859
3	CTR-ox	4h	28.785	2.46324	17.6097	71.1004	94.7303	41.1735	55.3748	39.3242	65	90	68.5	16.289
3	HB1	4h	34.609	2.36739	18.4233	73.4906	94.813	39.1605	49.9424	37.4256	67	87	70.5	12.0197
3	HB2	4h	45.2514	3.06864	18.576	76.4378	95.0196	53.5424	66.7772	51.3362	56.5	92	70.5	11.3629
3	HB3	4h	57.3402	3.18882	18.7555	73.8042	93.7789	54.8553	71.3052	51.5021	62.5	92	71	9.88506
3	HB4	4h	62.2975	3.18562	17.8041	72.0007	94.2183	53.7981	72.6875	51.0448	70.5	88.5	68	10.5419
4	CTR	0h	82.3454	3.41988	14.5262	37.2167	66.9266	53.8188	98.5381	33.7345	38.5	91	74	0.864398
4	CTR	4h	87.1369	3.03404	13.8328	39.9639	71.4518	43.2187	78.8873	31.4022	44	86	64.5	2.40796
4	CTR-ox	4h	40.8297	1.83136	16.6355	67.4952	94.7443	28.039	40.1265	26.7852	49.5	89	67.5	16.3001
4	HB1	4h	26.2222	1.67954	15.8054	63.0191	94.3176	25.4453	39.0384	24.1973	63.5	91.5	72	12.1324
4	HB2	4h	65.8537	2.15687	18.7764	71.0686	94.6199	35.6709	48.1576	34.1057	53.5	88.5	67	12.7499
4	HB3	4h	39.8458	1.88041	17.5047	72.2293	95.2305	30.1504	41.2217	28.7663	57	92.5	75.5	11.9781
4	HB4	4h	39.1039	1.94695	17.3595	68.819	95.8599	28.4061	40.1678	27.3901	52	90	68.5	10.7432
5	CTR	0h	92.6708	3.46774	13.834	32.9721	62.4329	52.0512	99.3432	31.3925	38.5	93	72.5	2.09925
5	CTR	4h	93.0292	3.69667	14.5873	45.3638	76.2129	53.6606	92.9806	40.8028	50	89.5	68.5	1.94489
5	CTR-ox	4h	42.6174	1.49446	16.7029	67.7687	96.4831	23.3913	32.7855	22.6563	67	93	69.5	10.5889
5	HB1	4h	63.2166	2.03531	18.4748	77.9157	96.9393	34.943	42.9559	34.0011	65	92	71.5	10.8976
5	HB2	4h	74.187	2.61153	18.3701	76.1461	96.067	43.8357	55.758	42.3399	62.5	93	70	11.9781
5	HB3	4h	66.5406	1.94775	18.0236	74.4883	96.0223	33.0678	42.3944	31.9256	60	93	74.5	9.0453
5	HB4	4h	73.4657	2.4342	17.529	71.5673	94.9279	39.7481	53.1455	37.9562	65.5	96	65.5	9.66273

## Sheet: TPC-TAC
replicate	treatment	TPC	TAC
1	HB1	215.644	1.46088
2	HB1	220.842	1.4829
3	HB1	218.168	1.46218
4	HB1	219.059	1.47383
1	HB2	80.6931	0.374093
2	HB2	81.3861	0.376684
3	HB2	81.9802	0.398705
4	HB2	82.5248	0.403886
1	HB3	38.5149	0.0774611
2	HB3	39.0099	0.115026
3	HB3	39.1089	0.118912
4	HB3	39.0594	0.135751
1	HB4	26.089	not detectable
2	HB4	26.8317	0.0295337
3	HB4	26.4851	0.00751295
4	HB4	26.8317	0.0722798
